# Supplementary material for: Network-Guided Analysis of Genes with Altered Somatic Copy Number and Gene Expression Reveals Pathways Commonly Perturbed in Metastatic Melanoma
Source: PLoS One. 2011 Apr 8;6(4):e18369. doi: 10.1371/journal.pone.0018369 (PMC3072964; doi:10.1371/journal.pone.0018369)
Supplement: Table S5 — List of genes contributing to pathway enrichment in three melanoma datasets. (XLS) [file pone.0018369.s016.xls]

## Sheet: Sheet1
genes	occurrence	Valsesia et al.	Stark and Hayward	Gast et al.	pathways
BRAF	3	1	1	1	Long term potentiation, ERBB, EGF receptor, Angiogenesis, Integrin (including Insulin IGF signaling), Natural killer cell mediated cytotoxicity, PDGF signaling, VEGF, MAPK, Regulation of actin cytoskeleton, Notch
NRAS	3	1	1	1	Long term potentiation, ERBB, EGF receptor, Angiogenesis, Integrin (including Insulin IGF signaling), Natural killer cell mediated cytotoxicity, PDGF signaling, VEGF, MAPK, Regulation of actin cytoskeleton, GAP junction, Fc epsilon RI-mediated signaling
ADORA1	2	1	1		G protein signaling
CDK5	2	1	1		GTPase activating biopeptides, Axon guidance
EGFR	2		1	1	ERBB, MAPK, Regulation of actin cytoskeleton, GAP junction, Notch
EPHA3	2	1	1		Angiogenesis, Axon guidance
FRS2	2	1	1		Angiogenesis, FGF, Nerve growth factor
FZD8	2	1	1		Cadherin signaling, WNT
GRIN3A	2	1	1		Neurotransmittor
HTR1F	2	1	1		G protein signaling
MAPK9	2	1	1		ERBB, EGF receptor, Integrin (including Insulin IGF signaling), MAPK, TGF beta, Insulin pathway, T and B cell activation, Alzheimer disease (amyloid secretase), FGF, Apoptosis/Tumor necrosis factor, Focal adhesion, Nerve growth factor
SFRP1	2	1	1		Angiogenesis, WNT
WNT2B	2	1	1		Angiogenesis, Cadherin signaling, WNT
ACTA2	1		1		Cadherin signaling, Alzheimer disease (presentilin)
ACTG2	1	1			Cadherin signaling, Huntington_disease
ACVR2B	1		1		TGF beta
ACVRL1	1	1			TGF beta
ADCY1	1		1		G protein signaling, Melanogenesis, GAP junction
ADCY2	1		1		G protein signaling, Melanogenesis, GAP junction
ADORA3	1		1		G protein signaling
ADRA2A	1	1			G protein signaling
AMHR2	1	1			TGF beta
AP2A2	1		1		Huntington_disease
ARF1	1		1		Integrin (including Insulin IGF signaling)
ARPC1A	1		1		Inflammation mediated by chemokine and cytokine
ARPC1B	1		1		Inflammation mediated by chemokine and cytokine
ARPC4	1		1		Inflammation mediated by chemokine and cytokine
ATP5F1	1		1		Purine metabolism
BCAR1	1		1		Integrin (including Insulin IGF signaling), Regulation of actin cytoskeleton, Focal adhesion
BCKDHB	1		1		Valine degradation
BCL9	1		1		WNT
BPGM	1	1			Glucolysis and Gluconeogenesis
CAMK2A	1	1			Long term potentiation, ERBB, GTPase activating biopeptides, Calcium signalling, Melanogenesis
CAMK2G	1	1			Long term potentiation, ERBB, GTPase activating biopeptides, Calcium signalling, Melanogenesis
CAPG	1	1			FAS signaling
CBL	1		1		ERBB, EGF receptor, Insulin pathway, T and B cell activation, JAK STAT
CCNA1	1	1			Cell cycle
CCND1	1		1		WNT
CDC20	1	1			Cell cycle
CDC26	1	1			Cell cycle
CDH12	1		1		Cadherin signaling
CDH17	1		1		Cadherin signaling
CDH18	1		1		Cadherin signaling
CDH19	1	1			Cadherin signaling, WNT
CDH2	1	1			Cadherin signaling, WNT
CDH4	1	1			Cadherin signaling, WNT
CDH9	1		1		Cadherin signaling
CDKN2B	1	1			Cell cycle
CELSR2	1		1		Cadherin signaling
CHRM1	1	1			G protein signaling, Calcium signalling, Alzheimer disease (amyloid secretase)
CHRM2	1		1		G protein signaling, Calcium signalling, Alzheimer disease (amyloid secretase)
CHRM4	1		1		G protein signaling, Calcium signalling, Alzheimer disease (amyloid secretase)
CHRM5	1	1			G protein signaling, Calcium signalling, Alzheimer disease (amyloid secretase)
CLTA	1		1		Huntington_disease
CLTB	1	1			Huntington_disease
CREB3	1		1		G protein signaling, Melanogenesis, Cell cycle
CREB3L1	1		1		Melanogenesis, Cell cycle
CREB3L2	1		1		Melanogenesis, Cell cycle
CREB3L4	1		1		G protein signaling, Melanogenesis, Cell cycle
CRKL	1		1		ERBB, Angiogenesis, Integrin (including Insulin IGF signaling), MAPK, Regulation of actin cytoskeleton, Insulin pathway, Focal adhesion, Nerve growth factor
CTNNA3	1		1		Cadherin signaling, Adherens junction, Alzheimer disease (presentilin)
DAB2IP	1	1			EGF receptor
DRD2	1	1			G protein signaling
DRD3	1		1		G protein signaling, Neurotransmittor
DRD4	1		1		G protein signaling, Neurotransmittor
DRD5	1		1		G protein signaling, Neurotransmittor
DUSP1	1	1			MAPK
DUSP12	1	1			MAPK
DUSP2	1	1			MAPK
DUSP8	1		1		MAPK
DVL1	1	1			Angiogenesis, Melanogenesis, WNT
DVL3	1		1		Angiogenesis, Cadherin signaling, WNT
EFNA4	1		1		Axon guidance
EFNB2	1	1			Angiogenesis, Axon guidance
EIF4A2	1		1		MTOR (translation factor)
EIF4G1	1		1		MTOR (translation factor)
EN2	1		1		WNT
EPHB2	1	1			Angiogenesis, Axon guidance
EPHB3	1		1		Angiogenesis, Axon guidance
EPHB6	1	1			Axon guidance
ERBB3	1			1	ERBB, EGF receptor
ERBB4	1		1		ERBB, EGF receptor
FAT2	1		1		Cadherin signaling
FES	1	1			Axon guidance
FGF1	1	1			Angiogenesis, MAPK, Regulation of actin cytoskeleton, FGF
FGF14	1	1			MAPK, Regulation of actin cytoskeleton, FGF
FGF3	1		1		MAPK, Regulation of actin cytoskeleton, FGF
FGF4	1		1		MAPK, Regulation of actin cytoskeleton, FGF
FGFR3	1		1		Angiogenesis, MAPK, Regulation of actin cytoskeleton, FGF
FGFR4	1	1			MAPK, Regulation of actin cytoskeleton, FGF
FGR	1		1		Inflammation mediated by chemokine and cytokine
FLNC	1		1		Integrin (including Insulin IGF signaling)
FLT4	1		1		VEGF
FOXH1	1	1			TGF beta
FRAT1	1	1			WNT
GAB2	1			1	EGF receptor, PDGF signaling, Fc epsilon RI-mediated signaling
GAPDH	1	1			Glucolysis and Gluconeogenesis
GNAI3	1		1		G protein signaling, Calcium signalling, Neurotransmittor
GNAO1	1	1			G protein signaling, Calcium signalling
GNB2	1		1		G protein signaling, Inflammation mediated by chemokine and cytokine
GNB3	1	1			G protein signaling, Inflammation mediated by chemokine and cytokine
GNB4	1		1		G protein signaling, Inflammation mediated by chemokine and cytokine
GNG4	1	1			G protein signaling
GPR37	1	1			Parkinson disease
GRIN2B	1	1			Long term potentiation, Huntington_disease, Neurotransmittor
GRIN2C	1	1			Long term potentiation, Huntington_disease, Calcium signalling, Neurotransmittor
GRM6	1		1		G protein signaling
GRM7	1		1		G protein signaling
GSN	1	1			FAS signaling
HDAC1	1	1			Cell cycle
HDAC4	1		1		Oestrogen receptor (CARM)
HEY1	1		1		Notch
HRAS	1		1		Long term potentiation, ERBB, Natural killer cell mediated cytotoxicity, VEGF, MAPK, Regulation of actin cytoskeleton, G protein signaling, Insulin pathway, T and B cell activation, GTPase activating biopeptides, Melanogenesis, Axon guidance, GAP junction, Focal adhesion, Tight juntion
HSPA6	1	1			Parkinson disease
IKBKB	1		1		EGF receptor, MAPK, Insulin pathway, T and B cell activation, Inflammation mediated by chemokine and cytokine, Apoptosis/Tumor necrosis factor
IL2RB	1		1		JAK STAT
IMPDH1	1		1		Purine metabolism
IRF7	1		1		Apoptosis/Tumor necrosis factor
JAK2	1		1		PDGF signaling, GTPase activating biopeptides, Inflammation mediated by chemokine and cytokine, JAK STAT
KALRN	1	1			Huntington_disease
KCNQ2	1	1			Neurotransmittor
LEFTY1	1	1			TGF beta
LFNG	1		1		Notch
MAML1	1		1		Notch
MAPK1	1		1		Long term potentiation, ERBB, EGF receptor, Angiogenesis, Integrin (including Insulin IGF signaling), Natural killer cell mediated cytotoxicity, PDGF signaling, MAPK, Regulation of actin cytoskeleton, TGF beta, Insulin pathway, T and B cell activation, GTPase activating biopeptides, Melanogenesis, Axon guidance, Alzheimer disease (amyloid secretase), FGF, Inflammation mediated by chemokine and cy…
MFNG	1		1		Notch
MLLT4	1		1		Adherens junction, Alzheimer disease (presentilin)
MMP7	1		1		WNT
NCK1	1		1		ERBB, Angiogenesis, PDGF signaling, T and B cell activation, Axon guidance
NCOR2	1		1		Notch, Oestrogen receptor (CARM)
NKD2	1		1		WNT
NOTCH2	1		1		Notch
NR2C2	1		1		MAPK
NTNG1	1		1		Axon guidance
NTNG2	1		1		Axon guidance
OPRL1	1	1			G protein signaling
PAPSS2	1		1		Purine metabolism
PCCB	1		1		Valine degradation
PCDH15	1		1		Cadherin signaling
PCDH17	1	1			Cadherin signaling, WNT
PCDH9	1	1			Cadherin signaling, WNT
PEBP1	1		1		EGF receptor, FGF
PGK1	1	1			Glucolysis and Gluconeogenesis
PHLDB2	1		1		EGF receptor
PIK3C2B	1		1		EGF receptor, Angiogenesis, Integrin (including Insulin IGF signaling), Axon guidance, FGF
PIK3CA	1		1		ERBB, EGF receptor, Angiogenesis, Integrin (including Insulin IGF signaling), Natural killer cell mediated cytotoxicity, PDGF signaling, VEGF, Regulation of actin cytoskeleton, Insulin pathway, T and B cell activation, Axon guidance, FGF, Inflammation mediated by chemokine and cytokine, Apoptosis/Tumor necrosis factor, JAK STAT, Focal adhesion, Nerve growth factor
PIK3R3	1	1			ERBB, Angiogenesis, Integrin (including Insulin IGF signaling), Natural killer cell mediated cytotoxicity, PDGF signaling, VEGF, Insulin pathway, T and B cell activation
PKN3	1	1			Alzheimer disease (amyloid secretase), Neurotransmittor
PLCB2	1	1			G protein signaling, Inflammation mediated by chemokine and cytokine
PLCG2	1		1		ERBB, EGF receptor, Angiogenesis, Integrin (including Insulin IGF signaling), Natural killer cell mediated cytotoxicity, PDGF signaling, T and B cell activation, Axon guidance, FGF, Inflammation mediated by chemokine and cytokine
POLR1B	1		1		Purine metabolism
POLR2H	1		1		Purine metabolism, Transcription factors
POLR2J	1		1		Purine metabolism, Transcription factors
POLR2K	1		1		Purine metabolism, Transcription factors
POLR2L	1		1		Purine metabolism
PPP2R2C	1		1		Long term potentiation, TGF beta, FGF, Tight juntion
PRKAB2	1		1		Transcription factors
PRKAG2	1		1		Transcription factors
PRKAR1B	1		1		G protein signaling
PRKCI	1		1		EGF receptor, Angiogenesis, G protein signaling, Insulin pathway, Alzheimer disease (amyloid secretase), FGF, Neurotransmittor, Tight juntion
PRKCZ	1	1			EGF receptor, Angiogenesis, VEGF, Insulin pathway, Calcium signalling, Alzheimer disease (amyloid secretase), Neurotransmittor
PSMC2	1		1		Ubiquitin proteasome
PSMD13	1		1		Ubiquitin proteasome
PSMD2	1		1		Ubiquitin proteasome
PSMD6	1		1		Ubiquitin proteasome
PTPN11	1		1		EGF receptor, Angiogenesis, Natural killer cell mediated cytotoxicity, Insulin pathway, FGF, JAK STAT, Nerve growth factor
PTPN7	1		1		MAPK, T and B cell activation
PVRL1	1		1		Adherens junction, Alzheimer disease (presentilin)
PYGO2	1		1		WNT
RAB13	1		1		Tight juntion
RAC2	1		1		Integrin (including Insulin IGF signaling), Axon guidance
RAF1	1		1		Long term potentiation, ERBB, EGF receptor, Angiogenesis, Integrin (including Insulin IGF signaling), Natural killer cell mediated cytotoxicity, PDGF signaling, MAPK, Regulation of actin cytoskeleton, Insulin pathway, T and B cell activation, GTPase activating biopeptides, Melanogenesis, FGF, Inflammation mediated by chemokine and cytokine, GAP junction, Focal adhesion
RAP1A	1		1		Long term potentiation, Integrin (including Insulin IGF signaling), MAPK, G protein signaling, Focal adhesion
RAP1B	1		1		Long term potentiation, Integrin (including Insulin IGF signaling), MAPK, G protein signaling, Focal adhesion
RAPGEF1	1		1		Integrin (including Insulin IGF signaling), Insulin pathway, Focal adhesion
RAPGEF3	1		1		Long term potentiation
RASA4	1		1		EGF receptor, PDGF signaling, FGF
RGS10	1	1			G protein signaling, Calcium signalling
RGS11	1	1			G protein signaling, Calcium signalling
RGS12	1		1		G protein signaling
RGS14	1	1			G protein signaling, Calcium signalling
RGS19	1	1			G protein signaling, Calcium signalling
RHOC	1		1		Integrin (including Insulin IGF signaling), Axon guidance
RPL32	1		1		Ribosomes
RPL37	1		1		Ribosomes
RPLP2	1		1		Ribosomes
RPS27	1		1		Ribosomes
SCIN	1	1			FAS signaling
SH2B2	1		1		Insulin pathway
SHANK2	1		1		Neurotransmittor
SHC1	1		1		ERBB, Integrin (including Insulin IGF signaling), Natural killer cell mediated cytotoxicity, VEGF, MAPK, Insulin pathway, T and B cell activation, GTPase activating biopeptides, Focal adhesion, Nerve growth factor
SMAD9	1	1			TGF beta
SMARCA2	1		1		WNT
SMARCD3	1		1		WNT
SMURF1	1		1		Ubiquitin proteasome
SPIC	1		1		Transcription factors
SSTR1	1		1		G protein signaling
SSTR3	1		1		G protein signaling
SSTR4	1		1		G protein signaling
SSTR5	1		1		G protein signaling
STAT2	1			1	EGF receptor, PDGF signaling, JAK STAT
STAT6	1			1	EGF receptor, PDGF signaling, JAK STAT
TAF13	1		1		Transcription factors
TANK	1	1			Apoptosis/Tumor necrosis factor
TGFB1	1	1			TGF beta
TGFBR1	1		1		MAPK, TGF beta, Adherens junction
TH	1		1		Parkinson disease
TLL2	1	1			TGF beta
TLN1	1		1		Integrin (including Insulin IGF signaling)
TNFRSF1B	1	1			Apoptosis/Tumor necrosis factor
TRAF1	1	1			Apoptosis/Tumor necrosis factor
TRAF2	1	1			Apoptosis/Tumor necrosis factor
TUBB1	1	1			Cytoskeletal regulation
TUBB2C	1	1			Cytoskeletal regulation
UBA3	1	1			Ubiquitin proteasome
UBE2E2	1	1			Ubiquitin proteasome
UBE2J2	1	1			Parkinson disease
UBE2L3	1		1		Parkinson disease, Ubiquitin proteasome
UBE2T	1		1		Ubiquitin proteasome
WNT11	1	1			Cadherin signaling, Melanogenesis, WNT
WNT16	1	1			Cadherin signaling, Melanogenesis, WNT
WNT3A	1		1		Cadherin signaling, WNT
WNT4	1	1			Cadherin signaling, Melanogenesis, WNT
WNT5B	1	1			Angiogenesis, Cadherin signaling, Melanogenesis, WNT
WNT7A	1		1		Angiogenesis, Cadherin signaling, WNT
WNT9A	1		1		Cadherin signaling, WNT
WWP2	1		1		Ubiquitin proteasome
